# Supplementary material for: Over-expression of CcMYB24, encoding a R2R3-MYB transcription factor from a high-leaf-number mutant of Cymbidium, increases the number of leaves in Arabidopsis
Source: PeerJ. 2023 May 31;11:e15490. doi: 10.7717/peerj.15490 (PMC10239231; doi:10.7717/peerj.15490)
Supplement: Supplemental Information 1 [file peerj-11-15490-s001.txt]

>MYB24_EST
ATGGGGAGGGCTCCTTGCTGTGATAAGGCCAACGTAAAGAAGGGCCCTTGGTCTGCTGAAGAGGACTCAAAACTCAAGGAGTTCATCGAGAAGTGTGGAACTGGTGGCAATTGGATTGCTCTTCCTCACAAAGCTGGGTTGAAGAGGTGTGGAAAGAGCTGTAGACTGAGATGGCTAAACTATCTTAGGCCCAATATCAAGCACGGAGAGTTTTCTGATGCTGAGGATAGAACTATCTGCACGCTCTTTGCTAGCATTGGAAGCAGGTGGTCTATCATAGCTTCTCAGCTACCAGGGAGGACAGACAATGATATCAAGAACTAC

>CcMYB24_cds
ATGGGGAGGGCTCCTTGCTGTGATAAGGCCAACGTAAAGAAGGGCCCTTGGTCTGCTGAAGAGGACTCAAAACTCAAGGAGTTCATCGAGAAGTGTGGAACTGGTGGCAATTGGATTGCTCTTCCTCACAAAGCTGGGTTGAAGAGGTGTGGAAAGAGCTGTAGACTGAGATGGCTAAACTATCTTAGGCCCAATATCAAGCACGGAGAGTTTTCTGATGCTGAGGATAGAACTATCTGCACGCTCTTTGCTAGCATTGGAAGCAGGTGGTCTATCATAGCTTCTCAGCTACCAGGGAGGACAGACAATGATATCAAGAACTACTGGAACACCAAACTCAAGAAGAAACTCCTTGGCATCTCTTCTTCCCAAAAGAAAAACTCACTTCATCATCAACAACAGCAAAGCCAGCATCTTCTCTTTTCATCACCATCACCATCACCATCTTTGTTTTCCAACCCTTACATCAACATTAACGCTACTTCTGCTCCCATCCAAATACCCTTCCTTTCAGGCTTCAGTCATCAAGCAAATTTGGTTCCAATCTCACCAGAAGGTTTCAGTGCTTCTTCCACTTCATCTTCTTCCTCCTGTCTCTTTCAATCTTCTCAGTACCAAGTGAAAGAGAGGGGTTCTACTGTTTTGGTTTTTGGTGGAGAATCATCTGATCAAGGAAGCTGCACTCAAATCAGAGAAAATATGAGCTTAAATAACTTTTTGGTCTATGGCAACACAGGGTTTCAGGACTTCTGTGGATTGCAGAGTTCTGCTCCATTAGAGGAGTGCTCAAGCTATGGATTTGATGAGATTAAGCAGTTGCTTATGAACAGCAACACTGGGATTTTCTTGGAGGATCAAACAGTAGAAGGGTGTAACAGCCAATGGAAGAGTATGAGCACTTTTTGA

>CcMYB24_protein
MGRAPCCDKANVKKGPWSAEEDSKLKEFIEKCGTGGNWIALPHKAGLKRCGKSCRLRWLNYLRPNIKHGEFSDAEDRTICTLFASIGSRWSIIASQLPGRTDNDIKNYWNTKLKKKLLGISSSQKKNSLHHQQQQSQHLLFSSPSPSPSLFSNPYININATSAPIQIPFLSGFSHQANLVPISPEGFSASSTSSSSSCLFQSSQYQVKERGSTVLVFGGESSDQGSCTQIRENMSLNNFLVYGNTGFQDFCGLQSSAPLEECSSYGFDEIKQLLMNSNTGIFLEDQTVEGCNSQWKSMSTF
