# Supplementary material for: Over-expression of CcMYB24, encoding a R2R3-MYB transcription factor from a high-leaf-number mutant of Cymbidium, increases the number of leaves in Arabidopsis
Source: PeerJ. 2023 May 31;11:e15490. doi: 10.7717/peerj.15490 (PMC10239231; doi:10.7717/peerj.15490)
Supplement: Supplemental Information 2 [file peerj-11-15490-s002.txt]

1. Alignment of coding sequence of CcMYB24£¨TRIR-1)(upper line) and CcMYB24£¨TRIR-2)(lower line)
Identity=94.19%(811/861)  Gap=4.97%(45/906)
-----------------

1     ATGGGGAGGGCTCCTTGCTGTGATAAGGCCAACGTAAAGAAGGGCCCTTGGTCTGCTGAA
      ||||||||||||||||||||||||||||||||||||||||||||||||||||||||||||
1     ATGGGGAGGGCTCCTTGCTGTGATAAGGCCAACGTAAAGAAGGGCCCTTGGTCTGCTGAA

61    GAGGACTCAAAACTCAAGGAGTTCATCGAGAAGTGTGGAACTGGTGGCAATTGGATTGCT
      ||||||||||||||||||||||||||||||||||||||||||||||||||||||||||||
61    GAGGACTCAAAACTCAAGGAGTTCATCGAGAAGTGTGGAACTGGTGGCAATTGGATTGCT

121   CTTCCTCACAAAGCTGG............TATTCTCTCCTTTTTTCTCACTCGTTCTCTC
      |||||||||||||||||            |        || |   || |   |      |
121   CTTCCTCACAAAGCTGGGTTGAAGAGGTGTGGAAAGAGCTGTAGACTGAGATGGCTAAAC

169   TCTCTCTCTCTCTCTCTCTCTCTC......TCTCTCAAAAAAAAAAAAAAAACTTTC...
      | |||    | |  | ||   | |      | |    |     |  | | |||| ||   
181   TATCTTAGGCCCAATATCAAGCACGGAGAGTTTTCTGATGCTGAGGATAGAACTATCTGC

220   ........................AGGTGGTCTATCATAGCTTCTCAGCTACCAGGGAGG
                              ||||||||||||||||||||||||||||||||||||
241   ACGCTCTTTGCTAGCATTGGAAGCAGGTGGTCTATCATAGCTTCTCAGCTACCAGGGAGG

256   ACAGACAATGATATCAAGAACTACTGGAACACCAAACTCAAGAAGAAACTCCTTGGCATC
      ||||||||||||||||||||||||||||||||||||||||||||||||||||||||||||
301   ACAGACAATGATATCAAGAACTACTGGAACACCAAACTCAAGAAGAAACTCCTTGGCATC

316   TCTTCTTCCCAAAAGAAAAACTCACTTCATCATCAACAACAGCAAAGCCAGCATCTTCTC
      ||||||||||||||||||||||||||||||||||||||||||||||||||||||||||||
361   TCTTCTTCCCAAAAGAAAAACTCACTTCATCATCAACAACAGCAAAGCCAGCATCTTCTC

376   TTTTCATCACCATCACCATCACCATCTTTGTTTTCCAACCCTTACATCAACATTAACGCT
      ||||||||||||||||||||||||||||||||||||||||||||||||||||||||||||
421   TTTTCATCACCATCACCATCACCATCTTTGTTTTCCAACCCTTACATCAACATTAACGCT

436   ACTTCTGCTCCCATCCAAATACCCTTCCTTTCAGGCTTCAGTCATCAAGCAAATTTGGTT
      ||||||||||||||||||||||||||||||||||||||||||||||||||||||||||||
481   ACTTCTGCTCCCATCCAAATACCCTTCCTTTCAGGCTTCAGTCATCAAGCAAATTTGGTT

496   CCAATCTCACCAGAAGGTTTCAGTGCTTCTTCCACTTCATCTTCTTCCTCCTGTCTCTTT
      ||||||||||||||||||||||||||||||||||||||||||||||||||||||||||||
541   CCAATCTCACCAGAAGGTTTCAGTGCTTCTTCCACTTCATCTTCTTCCTCCTGTCTCTTT

556   CAATCTTCTCAGTACCAAGTGAAAGAGAGGGGTTCTACTGTTTTGGTTTTTGGTGGAGAA
      ||||||||||||||||||||||||||||||||||||||||||||||||||||||||||||
601   CAATCTTCTCAGTACCAAGTGAAAGAGAGGGGTTCTACTGTTTTGGTTTTTGGTGGAGAA

616   TCATCTGATCAAGGAAGCTGCACTCAAATCAGAGAAAATATGAGCTTAAATAACTTTTTG
      ||||||||||||||||||||||||||||||||||||||||||||||||||||||||||||
661   TCATCTGATCAAGGAAGCTGCACTCAAATCAGAGAAAATATGAGCTTAAATAACTTTTTG

676   GTCTATGGCAACACAGGGTTTCAGGACTTCTGTGGATTGCAGAGTTCTGCTCCATTAGAG
      ||||||||||||||||||||||||||||||||||||||||||||||||||||||||||||
721   GTCTATGGCAACACAGGGTTTCAGGACTTCTGTGGATTGCAGAGTTCTGCTCCATTAGAG

736   GAGTGCTCAAGCTATGGATTTGATGAGATTAAGCAGTTGCTTATGAACAGCAACACTGGG
      ||||||||||||||||||||||||||||||||||||||||||||||||||||||||||||
781   GAGTGCTCAAGCTATGGATTTGATGAGATTAAGCAGTTGCTTATGAACAGCAACACTGGG

796   ATTTTCTTGGAGGATCAAACAGTAGAAGGGTGTAACAGCCAATGGAAGAGTATGAGCACT
      ||||||||||||||||||||||||||||||||||||||||||||||||||||||||||||
841   ATTTTCTTGGAGGATCAAACAGTAGAAGGGTGTAACAGCCAATGGAAGAGTATGAGCACT

856   TTTTGA
      ||||||
901   TTTTGA


2. Alignment of amino acid sequence of CcMYB24£¨TRIR-1)(upper line) and CcMYB24£¨TRIR-2)(lower line)
Identity=91.61%(262/286)  Similar residues=4.20%(12/286)  Gap=4.98%(15/301)
-----------------

1     MGRAPCCDKANVKKGPWSAEEDSKLKEFIEKCGTGGNWIALPHKAGILSFFLTRSLSLSL
      ||||||||||||||||||||||||||||||||||||||||||||||: .   . .|.:  
1     MGRAPCCDKANVKKGPWSAEEDSKLKEFIEKCGTGGNWIALPHKAGLKRCGKSCRLRWLN

61    SLSLSLKK...............KKKTFRWSIIASQLPGRTDNDIKNYWNTKLKKKLLGI
       |. .:|.                . . ||||||||||||||||||||||||||||||||
61    YLRPNIKHGEFSDAEDRTICTLFASIGSRWSIIASQLPGRTDNDIKNYWNTKLKKKLLGI

106   SSSQKKNSLHHQQQQSQHLLFSSPSPSPSLFSNPYININATSAPIQIPFLSGFSHQANLV
      ||||||||||||||||||||||||||||||||||||||||||||||||||||||||||||
121   SSSQKKNSLHHQQQQSQHLLFSSPSPSPSLFSNPYININATSAPIQIPFLSGFSHQANLV

166   PISPEGFSASSTSSSSSCLFQSSQYQVKERGSTVLVFGGESSDQGSCTQIRENMSLNNFL
      ||||||||||||||||||||||||||||||||||||||||||||||||||||||||||||
181   PISPEGFSASSTSSSSSCLFQSSQYQVKERGSTVLVFGGESSDQGSCTQIRENMSLNNFL

226   VYGNTGFQDFCGLQSSAPLEECSSYGFDEIKQLLMNSNTGIFLEDQTVEGCNSQWKSMST
      ||||||||||||||||||||||||||||||||||||||||||||||||||||||||||||
241   VYGNTGFQDFCGLQSSAPLEECSSYGFDEIKQLLMNSNTGIFLEDQTVEGCNSQWKSMST

286   F
      |
301   F
